# Supplementary material for: Identification and Mechanistic Analysis of Toxic Degradation Products in the Advanced Oxidation Pathways of Fluoroquinolone Antibiotics
Source: Toxics. 2024 Mar 6;12(3):203. doi: 10.3390/toxics12030203 (PMC10976194; doi:10.3390/toxics12030203)
Supplement: Supplementary file 1 [file toxics-12-00203-s001.zip]

Archive with 2 entries (2 files):
- Supplementary Material.xlsx
- toxics-2868081-supplementary.pdf
